# Supplementary material for: Targeted Magnetic Nanoparticles for Beta-Amyloid Detection
Source: Pharmaceutics. 2024 Oct 29;16(11):1395. doi: 10.3390/pharmaceutics16111395 (PMC11597426; doi:10.3390/pharmaceutics16111395)
Supplement: Supplementary file 1 [file pharmaceutics-16-01395-s001.zip]

Archive with 1 entries (1 files):
- pharmaceutics-3253361-supplementary.pdf
